# Supplementary material for: Human Milk Oligosaccharide 3′-GL Improves Influenza-Specific Vaccination Responsiveness and Immunity after Deoxynivalenol Exposure in Preclinical Models
Source: Nutrients. 2021 Sep 14;13(9):3190. doi: 10.3390/nu13093190 (PMC8466816; doi:10.3390/nu13093190)
Supplement: Supplementary file 1 [file nutrients-13-03190-s001.zip]

Archive with 1 entries (1 files):
- nutrients-1363394-supplementary.pdf
